# Supplementary material for: Integrated analysis of hypoxia-associated lncRNA signature to predict prognosis and immune microenvironment of lung adenocarcinoma patients
Source: Bioengineered. 2021 Sep 4;12(1):6186–200. doi: 10.1080/21655979.2021.1973874 (PMC8806605; doi:10.1080/21655979.2021.1973874)
Supplement: Supplemental Material [file KBIE_A_1973874_SM6320.zip]

Archive with 3 entries (2 files):
- supplementary/
- supplementary/Supplementary Table 1.docx
- supplementary/Supplementary Table 2.docx
